# Supplementary material for: A review of evaluation approaches for explainable AI with applications in cardiology
Source: Artif Intell Rev. 2024 Aug 9;57(9):240. doi: 10.1007/s10462-024-10852-w (PMC11315784; doi:10.1007/s10462-024-10852-w)
Supplement: Supplementary file 2 — Supplementary file3 (XLSX 47 KB) [file 10462_2024_10852_MOESM2_ESM.xlsx]

## Sheet: Sheet1
Table S2: The included papers in the review. Grad-CAM: Gradient-weighted Class Activation Mapping; LIME: Local Interpretable Model-agnostic Explanations; SHAP: Shapley Additive Explanations; ECG: electrocardiography; EHR: electronic health records; CMR: cardiac magnetic resonance imaging; CT: computed tomography; EI: electrocardiographic imaging; PET: positron emission tomography; MPI: myocardial…
Ttitle	Year	Data	Application	Domain	XAI method	Evaluation metric
Aufiero, Simona, et al. "A deep learning approach identifies new ECG features in congenital long QT syndrome." Bmc Medicine 20.1 (2022): 1-12.	2022	ECG	Classification	Congenital long QT syndrome	Grad-CAM	Literature-based
Pham, Thai-Hoang, et al. "A fair and interpretable network for clinical risk prediction: a regularized multi-view multi-task learning approach." Knowledge and Information Systems 65.4 (2023): 1487-1521.	2022	Electronic health records	Classification	Cardiac diseases	Feature-view attention weights	Literature-based, Proxy-based
Michel, Pierre, et al. "A filter approach for feature selection in classification: application to automatic atrial fibrillation detection in electrocardiogram recordings." BMC medical informatics and decision making 21.4 (2021): 1-17.	2021	ECG	Classification	Atrial fibrillation	_x001F_Y-metric, Mean decrease in Gini index, Mean decrease in accuracy and AUC	Literature-based
Duval, A., et al. "A hybrid artificial intelligence model leverages multi-centric clinical data to improve fetal heart rate pregnancy prediction across time-lapse systems." Human Reproduction 38.4 (2023): 596-608.	2023	Electronic health records	Classification	Fetal heart rate pregnancy	SHAP	Literature-based
Kogan, Emily, et al. "A machine learning approach to identifying patients with pulmonary hypertension using real-world electronic health records." International Journal of Cardiology 374 (2023): 95-99.	2023	Electronic health records	Classification	Pulmonary hypertension	SHAP	None
Smole, Tim, et al. "A machine learning-based risk stratification model for ventricular tachycardia and heart failure in hypertrophic cardiomyopathy." Computers in biology and medicine 135 (2021): 104648.	2021	Electronic health records	Classification	Ventricular tachycardia and heart failure in hypertrophic cardiomyopathy	SHAP	None
Miran, Seyed M., Stuart J. Nelson, and Qing Zeng-Treitler. "A model-agnostic approach for understanding heart failure risk factors." BMC Research Notes 14.1 (2021): 184.	2021	Electronic health records	Classification	Heart failur	Effect score	Literature-based
Jin, Yanrui, et al. "A novel interpretable method based on dual-level attentional deep neural network for actual multilabel arrhythmia detection." IEEE Transactions on Instrumentation and Measurement 71 (2021): 1-11.	2022	ECG	Classification	Arrhythmia	Dual-level attention mechanisms	Expert-based (clinicians)
Rueda, Cristina, et al. "A unique cardiac electrocardiographic 3D model. Toward interpretable AI diagnosis." Iscience 25.12 (2022).	2022	ECG	Classification	Complete bundle branch blocks left and right, respectively, and ventricular hypertrophy (HYP).	3DFMMecg	None
Fang, Rui, et al. "A visually interpretable detection method combines 3-D ECG with a multi-VGG neural network for myocardial infarction identification." Computer Methods and Programs in Biomedicine 219 (2022): 106762.	2022	ECG	Classification	Myocardial infarction	Grad-CAM++	None
Liu, Zizhu, et al. "Accurate detection of arrhythmias on raw electrocardiogram images: An aggregation attention multi-label model for diagnostic assistance." Medical Engineering & Physics 114 (2023): 103964.	2023	ECG	Classification	Arrhythmia	Attention maps	None
Wang, Xinfeng, et al. "Accurately Identifying Coronary Atherosclerotic Heart Disease through Merged Beats of Electrocardiogram." 2022 IEEE International Conference on Bioinformatics and Biomedicine (BIBM). IEEE, 2022.	2022	ECG	Classification	Coronary atherosclerotic heart disease	Grad-CAM	None
Choi, Byong Su, et al. "Acute coronary event (ACE) prediction following breast radiotherapy by features extracted from 3D CT, dose, and cardiac structures." Medical physics (2023).	2023	Computed tomography	Classification	Acute coronary event	Grad-CAM	None
Bahani, Khalid, Mohammed Moujabbir, and Mohammed Ramdani. "An accurate fuzzy rule-based classification systems for heart disease diagnosis." Scientific African 14 (2021): e01019.	2021	Electronic health records	Classification	Cardiac diseases	Fuzzy rule-based classification system	None
Wesołowski, Sergiusz, et al. "An explainable artificial intelligence approach for predicting cardiovascular outcomes using electronic health records." PLOS digital health 1.1 (2022): e0000004.	2022	Electronic health records	Classification	Cardiovascular outcomes	Minimum description length clustering	None
Rao, Shishir, et al. "An explainable Transformer-based deep learning model for the prediction of incident heart failure." ieee journal of biomedical and health informatics 26.7 (2022): 3362-3372.	2022	Electronic health records	Classification	Heart Failure	Unified information-based measure	Literature-based
Liu, Jun, et al. "An Interpretable CNN for the Segmentation of the Left Ventricle in Cardiac MRI by Real-Time Visualization." CMES-Computer Modeling in Engineering & Sciences 135.2 (2023).	2022	CMR	Segmentation	Left ventricle	Global average pooling and class activation map	None
Zhang, Xianli, et al. "An interpretable fast model for predicting the risk of heart failure." Proceedings of the 2019 SIAM International Conference on Data Mining. Society for Industrial and Applied Mathematics, 2019.	2019	Electronic health records	Classification	Heart failure	Attention weights	Expert-based
Rouhi, Rahimeh, et al. "An interpretable hand-crafted feature-based model for atrial fibrillation detection." Frontiers in Physiology 12 (2021): 657304.	2021	ECG	Classification	Atrial fibrillation	SHAP, LIME, permutation testing	None
Roseiro, M., et al. "An interpretable machine learning approach to estimate the influence of inflammation biomarkers on cardiovascular risk assessment." Computer Methods and Programs in Biomedicine 230 (2023): 107347.	2023	Electronic health records	Classification	Acute coronary syndrome	If then rules	None
Melzi, Pietro, et al. "Analyzing artificial intelligence systems for the prediction of atrial fibrillation from sinus-rhythm ECGs including demographics and feature visualization." Scientific Reports 11.1 (2021): 22786.	2021	ECG	Classification	Atrial fibrillation	Grad-CAM	Literature-based
Wang, Suhuai, et al. "Application of machine learning to predict the occurrence of arrhythmia after acute myocardial infarction." BMC medical informatics and decision making 21 (2021): 1-14.	2021	Electronic health records	Calssification	Arrhythmia	SHAP	Literature-based
Cho, Jinwoo, et al. "Artificial intelligence algorithm for screening heart failure with reduced ejection fraction using electrocardiography." ASAIO Journal 67.3 (2021): 314-321.	2021	ECG	Classification	Heart failure	Grad-CAM	Literature-based
Kwon, Joon-myoung, et al. "Artificial intelligence assessment for early detection of heart failure with preserved ejection fraction based on electrocardiographic features." European Heart Journal-Digital Health 2.1 (2021): 106-116.	2020	ECG	Classification	Heart failure	Grad-CAM	Proxy-based, Literature-based
Kwon, Joon-myoung, et al. "Artificial intelligence for early prediction of pulmonary hypertension using electrocardiography." The Journal of Heart and Lung Transplantation 39.8 (2020): 805-814.	2020	ECG	Classification	Pulmonary hypertension	Grad-CAM	Literature-based
Zeng, Ziqiang, et al. "Assessing electrocardiogram changes after ischemic stroke with artificial intelligence." Plos one 17.12 (2022): e0279706.	2022	ECG	Classification	Ischemic stroke	Grad-CAM	Literature-based
Wang, Jing, et al. "Assessment of Transcatheter or Surgical Closure of Atrial Septal Defect using Interpretable Deep Keypoint Stadiometry." Research (2022).	2022	Echocardiogram	Classification	Atrial septal defect	Decision rules and boolean expression	None
Nankani, Deepankar, and Rashmi Dutta Baruah. "Atrial fibrillation classification and prediction explanation using transformer neural network." 2022 International Joint Conference on Neural Networks (IJCNN). IEEE, 2022.	2022	ECG	Classification	Atrial fibrillation	Attention CNN and TNN	None
Jekova, Irena, Ivaylo Christov, and Vessela Krasteva. "Atrioventricular synchronization for detection of atrial fibrillation and flutter in one to twelve ECG leads using a dense neural network classifier." Sensors 22.16 (2022): 6071.	2022	ECG	Classification	Atrial fibrillation	SHAP and lead-set	None
Cetin, Irem, et al. "Attri-VAE: Attribute-based interpretable representations of medical images with variational autoencoders." Computerized Medical Imaging and Graphics 104 (2023): 102158.	2023	CMR	Segmentation	Wall thickness, left ventricle and myocardial volumes, ejection fraction	Grad-CAM	None
Zhao, Shuai, et al. "Automated ICD coding for coronary heart diseases by a deep learning method." Heliyon 9.3 (2023).	2023	Electronic health records	Classification	Coronary heart diseases	Attention weights	None
Wang, Jing, et al. "Automated interpretation of congenital heart disease from multi-view echocardiograms." Medical image analysis 69 (2021): 101942.	2021	Echocardiogram	Classification	Congenital heart disease	Image occlusion analysis	None
Loncaric, Filip, et al. "Automated pattern recognition in whole-cardiac cycle echocardiographic data: capturing functional phenotypes with machine learning." Journal of the American Society of Echocardiography 34.11 (2021): 1170-1183.	2021	Echocardiogram	Clustering	CMR metrics	Regression	Literature-based
Bahrami, Naeim, et al. "Automated selection of myocardial inversion time with a convolutional neural network: Spatial temporal ensemble myocardium inversion network (STEMI‐NET)." Magnetic resonance in medicine 81.5 (2019): 3283-3291.	2019	CMR	Classification	Myocardial inversion time	Saliency maps	Expert-based (clinicians)
Sanjeevi, G., et al. "Automatic Diagnostic Tool for Detection of Regional Wall Motion Abnormality from Echocardiogram." Journal of medical systems 47.1 (2023): 13.	2023	Echocardiogram	Classification	Regional wall motion abnormality	Grad-CAM	None
Sannino, Giovanna, Giuseppe De Pietro, and Ivanoe De Falco. "Automatic Extraction of Interpretable Knowledge to Predict the Survival of Patients with Heart Failure." 2021 IEEE/ACM Conference on Connected Health: Applications, Systems and Engineering Technologies (CHASE). IEEE, 2021.	2021	Electronic health records	Classification	Survival of patients with heart failure	If then rules	None
Automatic left ventricle volume calculation with explainability through a deep learning weak-supervision methodology	2021	CMR	Segmentation	Left ventricle volume	Class activation map	Expert-based
Vafaeezadeh, Majid, et al. "Automatic morphological classification of mitral valve diseases in echocardiographic images based on explainable deep learning methods." International Journal of Computer Assisted Radiology and Surgery 17.2 (2022): 413-425.	2021	ECG	Classification	Mitral valve diseases	Grad-CAM	None
Soares, Eduardo, Plamen Angelov, and Xiaowei Gu. "Autonomous learning multiple-model zero-order classifier for heart sound classification." Applied Soft Computing 94 (2020): 106449.	2020	Heart sound	Classification	Normal vs abnormal	If then rules	None
Diaz Ochoa, Juan G., Lukas Maier, and Orsolya Csiszar. "Bayesian logical neural networks for human-centered applications in medicine." Frontiers in Bioinformatics 3 (2023): 1082941.	2023	Electronic health records	Classification	Heart failure	Logic-operator neural network	None
Shi, Zenglin, et al. "Bayesian voxdrn: A probabilistic deep voxelwise dilated residual network for whole heart segmentation from 3d mr images." Medical Image Computing and Computer Assisted Intervention–MICCAI 2018: 21st International Conference, Granada, Spain, September 16-20, 2018, Proceedings, Part IV 11. Springer International Publishing, 2018.	2018	CMR	Segmentation	Whole heart	Uncertinity	Literature-based
Fang, Hao, Cheng Shi, and Chi-Hua Chen. "BioExpDNN: bioinformatic explainable deep neural network." 2020 IEEE International Conference on Bioinformatics and Biomedicine (BIBM). IEEE, 2020.	2020	Electronic health records	Classification	Death vs life	Features weight	None
Maiorana, Emanuele, et al. "BIOWISH: Biometric Recognition using Wearable Inertial Sensors detecting Heart Activity." IEEE Transactions on Dependable and Secure Computing (2023).	2023	ECG, SCG, GCG, PCG, PPG, BCG	Regression	Heart acitivity	Grad-CAM	None
Abdullah, Talal AA, et al. "B-LIME: An Improvement of LIME for Interpretable Deep Learning Classification of Cardiac Arrhythmia from ECG Signals." Processes 11.2 (2023): 595.	2023	ECG	Classification	Arrhythmia	LIME	Proxy-based (local fidelity)
Karoui, Amel, Mostafa Bendahmane, and Nejib Zemzemi. "Cardiac activation maps reconstruction: a comparative study between data-driven and physics-based methods." Frontiers in Physiology 12 (2021): 686136.	2021	ECG	Regression	ECG features	DirectMap	Proxy-based
van der Wall, Hein EC, et al. "Cardiac age detected by machine learning applied to the surface ECG of healthy subjects: Creation of a benchmark." Journal of Electrocardiology 72 (2022): 49-55.	2022	ECG	Regression	Cardiac age	SHAP	Proxy-based ( permutation importance)
Wang, Yingni, et al. "Cardiac segmentation method based on domain knowledge." Ultrasonic Imaging 44.2-3 (2022): 105-117.	2022	Echocardiogram	Segmentation	Cardiac	Grad-CAM	Proxy-based (compare segmentation vs hearmp)
Tsuji, Takumasa, et al. "Classification of chest X-ray images by incorporation of medical domain knowledge into operation branch networks." BMC Medical Imaging 23.1 (2023): 1-18.	2023	X-ray	Classification	Pulmonary hypertension	Grad-CAM	Proxy-based
Wang, Kan, et al. "Comparison of four machine learning techniques for prediction of intensive care unit length of stay in heart transplantation patients." Frontiers in Cardiovascular Medicine 9 (2022).	2022	Electronic health records	Regression	ICU length stay	SHAP	Literature-based
Forte, José Castela, et al. "Comparison of machine learning models including preoperative, intraoperative, and postoperative data and mortality after cardiac surgery." JAMA Network Open 5.10 (2022): e2237970-e2237970.	2022	Electronic health records	Classification	Mortality	SHAP	Literature-based
Halme, Hanna-Leena, et al. "Convolutional neural networks for detection of transthyretin amyloidosis in 2D scintigraphy images." EJNMMI research 12.1 (2022): 1-11.	2022	Scintigraphy images	Classification	Transthyretin amyloidosis	Maximum activation maps	Expert-based
Dakshit, Sagnik, et al. "Core-set selection using metrics-based explanations (CSUME) for multiclass ECG. " 2022 IEEE 10th International Conference on Healthcare Informatics (ICHI). IEEE, 2022.	2022	ECG	Classification	Arrhythmia abbnormality	Dynamic time warping, mean squared error, and SLACK	Proxy-based
Zhang, Peng, et al. "D2AFNet: A dual-domain attention cascade network for accurate and interpretable atrial fibrillation detection." Biomedical Signal Processing and Control 82 (2023): 104615.	2023	ECG	Classification	Atrial fibrillation	D2AFNet	None
Rashed-Al-Mahfuz, Md, et al. "Deep convolutional neural networks based ECG beats classification to diagnose cardiovascular conditions." Biomedical engineering letters 11 (2021): 147-162.	2021	ECG	Classification	5 classes of ECG beats	SHAP	None
Prifti, Edi, et al. "Deep learning analysis of electrocardiogram for risk prediction of drug-induced arrhythmias and diagnosis of long QT syndrome." European Heart Journal 42.38 (2021): 3948-3961.	2021	ECG	Classification	Drug-induced arrhythmias and diagnosis of longQT syndrome	Occlusion	Proxy-based
Singh, Ananya, et al. "Deep learning for explainable estimation of mortality risk from myocardial positron emission tomography images." Circulation: Cardiovascular Imaging 15.9 (2022): e014526.	2022	Positron Emission Tomography	Classification	Mortality Risk	Grad-CAM	None
Nurmaini, Siti, et al. "Deep learning for improving the effectiveness of routine prenatal screening for major congenital heart diseases." Journal of Clinical Medicine 11.21 (2022): 6454.	2022	Echocardiogram	Classification	Congenital heart diseases	Grad-CAM, Guided Backpropagation Grad-CAM	Expert-based
Bacoyannis, Tania, et al. "Deep learning formulation of ECGI for data-driven integration of spatiotemporal correlations and imaging information." Functional Imaging and Modeling of the Heart: 10th International Conference, FIMH 2019, Bordeaux, France, June 6–8, 2019, Proceedings 10. Springer International Publishing, 2019.	2019	Electrocardiographic Imaging	Regression	Electrical activation and BSP	VAE for activation maps	None
Bacoyannis, Tania, et al. "Deep learning formulation of electrocardiographic imaging integrating image and signal information with data-driven regularization." EP Europace 23.Supplement_1 (2021): i55-i62.	2021	Electrocardiographic imaging	Statistical relation	Body surface potentials and cardiac activation	Activation map	Proxy-based
Alkhodari, Mohanad, et al. "Deep learning identifies cardiac coupling between mother and fetus during gestation." Frontiers in Cardiovascular Medicine 9 (2022): 926965.	2022	ECG	Classification	Fetal heart	Grad-CAM	Literature-based
Ghorbani, Amirata, et al. "Deep learning interpretation of echocardiograms." NPJ digital medicine 3.1 (2020): 10.	2020	Echocardiogram	Classification and Regression	Enlarged left atrium, left ventricular hypertrophy, left ventricular end systolic and diastolic volumes and ejection fraction, predicted systemic phenotypes of age, sex, weight and height	SmoothGrad	Literature-based
Sawano, Shinnosuke, et al. "Deep learning model to detect significant aortic regurgitation using electrocardiography." Journal of cardiology 79.3 (2022): 334-341.	2022	ECG	Classification	Aortic regurgitation	Grad-CAM	None
Huynh, Justin, et al. "Deep Learning Radiographic Assessment of Pulmonary Edema: Optimizing Clinical Performance, Training With Serum Biomarkers." IEEE Access 10 (2022): 48577-48588.	2022	X-ray	Classification	Pulmonary Edema	Saliency maps, Grad-CAM and XRAI	Proxy based (Lung area attention (AA) and lung blur sensitivity)
Xing, Jiarui, et al. "Deep Networks to Automatically Detect Late-activating Regions of the Heart." 2021 IEEE 18th International Symposium on Biomedical Imaging (ISBI). IEEE, 2021.	2021	CMR	Segmentation	Left ventricle	3D Visualization of activation Map.	None
Jiao, Yiping, et al. "Deep neural network-aided histopathological analysis of myocardial injury." Frontiers in Cardiovascular Medicine 8 (2022): 724183.	2022	Histology images	Classification	Myocardial injury	Grad-CAM	None
Attia, Zachi I., Gilad Lerman, and Paul A. Friedman. "Deep neural networks learn by using human-selected electrocardiogram features and novel features." European Heart Journal-Digital Health 2.3 (2021): 446-455.	2021	ECG	Classification, Regression	Age and sex	Correlation	Expert-based
Kofler, Andreas, et al. "Deep supervised dictionary learning by algorithm unrolling—Application to fast 2D dynamic MR image reconstruction." Medical Physics (2023).	2022	CMR	Image reconstruction	CMR	Dictionarylearning	Proxy-based (Stability and generalization)
Gandin, Ilaria, et al. "Deep-learning-based prognostic modeling for incident heart failure in patients with diabetes using electronic health records: A retrospective cohort study." Plos one 18.2 (2023): e0281878.	2023	Electronic health records	Classification	Heart failure	Partial dependence plot	Literature-based
Cao, Yang, et al. "Detection and localization of myocardial infarction based on multi-scale resnet and attention mechanism." Frontiers in Physiology 13 (2022): 24.	2022	ECG	Classification	Myocardial infarction	Grad-CAM	None
Angelaki, Eleni, et al. "Detection of abnormal left ventricular geometry in patients without cardiovascular disease through machine learning: an ECG‐based approach." The Journal of Clinical Hypertension 23.5 (2021): 935-945.	2021	ECG	Regression	Left ventricular geometry	SHAP	None
Wong, Xiang Yi, et al. "Development and validation of the SARICA score to predict survival after return of spontaneous circulation in out of hospital cardiac arrest using an interpretable machine learning framework." Resuscitation 170 (2022): 126-133.	2022	Electronic health records	Calssification	Suvival	Parsimony plot	Literature-based and Expert-based
Moreno-Sanchez, Pedro A. "Development of an explainable prediction model of heart failure survival by using ensemble trees." 2020 IEEE International Conference on Big Data (Big Data). IEEE, 2020.	2020	Electronic health records	Classification	Heart failure	Permutation feature, SHAP and XGBoost tree	None
Fan, Yunlong, et al. "Development of machine learning models for mortality risk prediction after cardiac surgery. " Cardiovascular Diagnosis and Therapy 12.1 (2022): 12.	2021	Electronic health records	Classification	Mortality risk prediction after cardiac surgery	SHAP	None
Kan, Chen, et al. "DG-ECG: Multi-stream deep graph learning for the recognition of disease-altered patterns in electrocardiogram." Biomedical Signal Processing and Control 80 (2023): 104388.	2023	ECG	Classification	Left bundle branch block	Attention mechanism	None
Singh, Ananya, et al. "Direct risk assessment from myocardial perfusion imaging using explainable deep learning." Cardiovascular Imaging 16.2 (2023): 209-220.	2022	Myocardial Perfusion Imaging	Classification	Death or myocardial infarction	Grad-CAM, SHAP	None
van de Leur, Rutger R., et al. "Discovering and visualizing disease-specific electrocardiogram features using deep learning: proof-of-concept in phospholamban gene mutation carriers." Circulation: Arrhythmia and Electrophysiology 14.2 (2021): e009056.	2021	ECG	Classification	Cardiac diseases	Grad-CAM++	Proxy-based (Log method)
Pičulin, Matej, et al. "Disease progression of hypertrophic cardiomyopathy: modeling using machine learning." JMIR Medical Informatics 10.2 (2022): e30483.	2022	Electronic health records	Regression	CMR metrics	SHAP	Expert-based
Yin, Changchang, et al. "Domain knowledge guided deep learning with electronic health records." 2019 IEEE International Conference on Data Mining (ICDM). IEEE, 2019.	2019	Electronic health records	Classification	Heart failure	Domian knowledge	None
Khurshid, Shaan, et al. "ECG-based deep learning and clinical risk factors to predict atrial fibrillation." Circulation 145.2 (2022): 122-133.	2022	ECG	Classification	Atrial fibrillation	Saliency mapping	Literature-based
Agrawal, Amulya, et al. "ECG-iCOVIDNet: Interpretable AI model to identify changes in the ECG signals of post-COVID subjects." Computers in Biology and Medicine 146 (2022): 105540.	2022	ECG	Classification	Clinical heart damage post COVID	SHAP	Literature-based
Painchaud, Nathan, et al. "Echocardiography segmentation with enforced temporal consistency." IEEE Transactions on Medical Imaging 41.10 (2022): 2867-2878.	2022	Echocardiogram	Segmentation	Anatomic	Attribute-regularized VAE	None
Mokhtari, Masoud, et al. "EchoGNN: Explainable Ejection Fraction Estimation with Graph Neural Networks." International Conference on Medical Image Computing and Computer-Assisted Intervention. Cham: Springer Nature Switzerland, 2022.	2022	Echocardiogram	Regression	Ejection fraction	Learned weights	Proxy-based (Average fram distance)
Makimoto, Hisaki, et al. "Efficient screening for severe aortic valve stenosis using understandable artificial intelligence: a prospective diagnostic accuracy study." European Heart Journal-Digital Health 3.2 (2022): 141-152.	2022	Heart sound	Classification	Aortic valve stenosis	Grad-CAM++	None
Ho, Eric S., and Zhaoyi Ding. "Electrocardiogram analysis of post-stroke elderly people using one-dimensional convolutional neural network model with gradient-weighted class activation mapping." Artificial Intelligence in Medicine 130 (2022): 102342.	2022	ECG	Classification	Post-stroke	Grad-CAM	Literature-based
Wouters, Philippe C., et al. "Electrocardiogram-based deep learning improves outcome prediction following cardiac resynchronization therapy." European Heart Journal 44.8 (2023): 680-692.	2023	ECG	Classification, Regression	Death, left ventricular assist device, or heart transplantation	FactorECG	Literature-based
Sharma, Yash, Nick Coronato, and Donald E. Brown. "Encoding cardiopulmonary exercise testing time series as images for classification using convolutional neural network." 2022 44th Annual International Conference of the IEEE Engineering in Medicine & Biology Society (EMBC). IEEE, 2022.	2022	ECG	Classification	Heart failur	Grad-CAM	None
Lisboa, Paulo JG, et al. "Enhanced survival prediction using explainable artificial intelligence in heart transplantation." Scientific Reports 12.1 (2022): 19525.	2022	Electronic health records	Classification	Survival prediction in heart transplantation	Partial response network	Literature-based
Sager, Sebastian, et al. "Expert-enhanced machine learning for cardiac arrhythmia classification." PloS one 16.12 (2021): e0261571.	2021	Electronic health records and ECG	Classification	Cardiac arrhythmia	Expert-enhanced	Expert-based (clinicians) and Literature-based
Zhang, Oliver, et al. "Explainability metrics of deep convolutional networks for photoplethysmography quality assessment." IEEE Access 9 (2021): 29736-29745.	2021	Photoplethysmography	Classification	Stroke	Guided saliency, DeepSHAP, and integrated gradients	Expert-based and Proxy-based (accuracy, NPV and specifity)
Anand, Atul, et al. "Explainable AI decision model for ECG data of cardiac disorders." Biomedical Signal Processing and Control 75 (2022): 103584.	2022	ECG	Classification	Myocardial infarction	SHAP	None
Tang, Qinhua, Xingxing Cen, and Changqing Pan. "Explainable and efficient deep early warning system for cardiac arrest prediction from electronic health records." Mathematical Biosciences and Engineering 19.10 (2022): 9825-9841.	2022	Electronic health records	Classification	Cardic arrest	Deep Taylor decomposition	Proxy-based (mean relevance)
Bhardwaj, Anandita, Sandeep Singh, and Deepak Joshi. "Explainable Deep Convolutional Neural Network for Valvular Heart Diseases Classification using PCG signals." IEEE Transactions on Instrumentation and Measurement (2023).	2023	PCG	Classification	Valvular heart diseases	Occlusion maps	None
Abdullah, Talal AA, et al. "Explainable Deep Learning Model for Cardiac Arrhythmia Classification." 2022 International Conference on Future Trends in Smart Communities (ICFTSC). IEEE, 2022.	2022	ECG	Classification	Arrhythmia	LIME and heatmap	None
Ganeshkumar, M., et al. "Explainable deep learning-based approach for multilabel classification of electrocardiogram." IEEE Transactions on Engineering Management (2021).	2021	ECG	Classification	Normal vs 8 diseases	Grad-CAM	Proxy-based (correlation between activation maps )
Lin, Yu-Cheng, et al. "Explainable deep neural network for identifying cardiac abnormalities using class activation map." 2020 Computing in Cardiology. IEEE, 2020.	2020	ECG	Classification	Cardiac Abnormalities	Class activiation map	None
Kawakami, Masaki, et al. "Explainable Machine Learning for Atrial Fibrillation in the General Population Using a Generalized Additive Model―A Cross-Sectional Study―." Circulation Reports 4.2 (2022): 73-82.	2022	Electronic health records	Classification	Atrial Fibrillation	Permutation feature	Literature-based
Kor, Chew-Teng, et al. "Explainable machine learning model for predicting first-time acute exacerbation in patients with chronic obstructive pulmonary disease." Journal of personalized medicine 12.2 (2022): 228.	2022	Electronic health records	Classification	First-time acute exacerbation	SHAP	Literature-based
Shi, Hui, et al. "Explainable machine learning model for predicting the occurrence of postoperative malnutrition in children with congenital heart disease." Clinical Nutrition 41.1 (2022): 202-210.	2022	Electronic health records	Classification	Postoperative malnu	Permutation feature and SHAP	Literature-based
Zeng, Xian, et al. "Explainable machine-learning predictions for complications after pediatric congenital heart surgery." Scientific reports 11.1 (2021): 17244.	2021	Electronic health records	Classification	Complications after pediatric congenital heart surgery	SHAP	Literature-based
Ye, Xiaohong, Yuanqi Huang, and Qiang Lu. "Explainable prediction of cardiac arrhythmia using machine learning." 2021 14th International Congress on Image and Signal Processing, BioMedical Engineering and Informatics (CISP-BMEI). IEEE, 2021.	2021	ECG	Classification	Arrhythmia	XGBoost tree	None
Gee, Alan H., et al. "Explaining deep classification of time-series data with learned prototypes." CEUR workshop proceedings. Vol. 2429. NIH Public Access, 2019.	2019	ECG	Classification	Bradycardia	Prototype diversity score	None
Ogbomo-Harmitt, Shaheim, et al. "Exploring interpretability in deep learning prediction of successful ablation therapy for atrial fibrillation." Frontiers in Physiology 14 (2023): 1054401.	2023	CMR	Classification	Ablation therapy	Grad-CAM, occlusions and LIME	Proxy-based (Wilcoxon signed-rank test)
Panicacci, Silvia, et al. "Exploring machine learning algorithms to identify heart failure patients: the tuscany region case study." 2019 IEEE 32nd International Symposium on Computer-Based Medical Systems (CBMS). IEEE, 2019.	2019	Electronic health records	Classification	Heart failure	Gini index	Proxy-based (four including sensitivity)
Hur, Cinyoung, JeongA Wi, and YoungBin Kim. "Facilitating the development of deep learning models with visual analytics for electronic health records." International Journal of Environmental Research and Public Health 17.22 (2020): 8303.	2020	Electronic health records	Classification	Heart disease	Attention heatmap	Expert-based
Sbrollini, Agnese, et al. "Feature Contributions to ECG-based Heart-Failure Detection: Deep Learning vs. Statistical Analysis." 2022 Computing in Cardiology (CinC). Vol. 498. IEEE, 2022.	2022	ECG	Classification	Heart failur	LIME	None
Sangroya, Amit, et al. "Generating Conceptual Explanations for DL based ECG Classification Model." The International FLAIRS Conference Proceedings. Vol. 35. 2022.	2022	ECG	Classification	Arrhythmia	Domain concepts, SHAP	Expert-based
Sang, Yuling, Marcel Beetz, and Vicente Grau. "Generation of 12-lead electrocardiogram with subject-specific, image-derived characteristics using a conditional variational autoencoder." 2022 IEEE 19th International Symposium on Biomedical Imaging (ISBI). IEEE, 2022.	2022	ECG	Regression	ECG generating	Latent space	Literature-based
Clough, James R., et al. "Global and local interpretability for cardiac MRI classification." International Conference on Medical Image Computing and Computer-Assisted Intervention. Cham: Springer International Publishing, 2019.	2019	CMR	Classification	Myocardial infarction and coronary artery disease	Testing with concept activation vectors	Proxy-based
Vaulet, Thibaut, et al. "Gradient boosted trees with individual explanations: An alternative to logistic regression for viability prediction in the first trimester of pregnancy." Computer Methods and Programs in Biomedicine 213 (2022): 106520.	2022	Electronic health records	Classification	Viability prediction in the first trimester of pregnancy	SHAP	None
Mousavi, Sajad, Fatemeh Afghah, and U. Rajendra Acharya. "HAN-ECG: An interpretable atrial fibrillation detection model using hierarchical attention networks." Computers in biology and medicine 127 (2020): 104057.	2020	ECG	Classification	Atrial fibrillation	Hierarchical attention mechanism	None
Lindow, Thomas, et al. "Heart age estimated using explainable advanced electrocardiography." Scientific Reports 12.1 (2022): 9840.	2022	ECG	Regression	Heart age	Fatures nature	Literature-based
Liang, Ye, and Chonghui Guo. "Heart failure disease prediction and stratification with temporal electronic health records data using patient representation." Biocybernetics and Biomedical Engineering 43.1 (2023): 124-141.	2023	Electronic health records	Classification	Heart failure	Random forest	None
Shah, Bhushan, et al. "Heart rate variability as a marker of cardiovascular dysautonomia in post-COVID-19 syndrome using artificial intelligence." Indian Pacing and Electrophysiology Journal 22.2 (2022): 70-76.	2022	Electronic health records	Classification	Heart rate variability	SHAP	Literature-based
Johnson, Elvin, et al. "HeartSpot: Privatized and Explainable Data Compression for Cardiomegaly Detection." 2022 IEEE-EMBS International Conference on Biomedical and Health Informatics (BHI). IEEE, 2022.	2022	X-ray	Classification	Cardiomegaly	Explainable and privatized (saliency sttribution Maps)	None
Salih, Ahmed M., et al. "Image‐Based Biological Heart Age Estimation Reveals Differential Aging Patterns Across Cardiac Chambers." Journal of Magnetic Resonance Imaging (2023).	2023	CMR	Regression	Heart age	SHAP	None
Guo, Fumin, et al. "Improving cardiac MRI convolutional neural network segmentation on small training datasets and dataset shift: A continuous kernel cut approach." Medical image analysis 61 (2020): 101636.	2020	CMR	Segmentation	Cardiac	Kernel cut segmentation	None
Wongvibulsin, Shannon, Katherine C. Wu, and Scott L. Zeger. "Improving clinical translation of machine learning approaches through clinician-tailored visual displays of black box algorithms: development and validation." JMIR medical informatics 8.6 (2020): e15791.	2020	Electronic health records	Regression	Left ventricular	Decision tree	Literature-based
Jones, Yola, Fani Deligianni, and Jeff Dalton. "Improving ECG classification interpretability using saliency maps." 2020 IEEE 20th International Conference on Bioinformatics and Bioengineering (BIBE). IEEE, 2020.	2022	ECG	Classification	Arrhythmia	Saliency maps	Expert-based (clinicians)
Lopes, Ricardo R., et al. "Improving electrocardiogram-based detection of rare genetic heart disease using transfer learning: An application to phospholamban p. Arg14del mutation carriers." Computers in Biology and Medicine 131 (2021): 104262.	2021	ECG	Classification	Phospholamban	Grad-CAM	Literature-based
Ma, Fenglong, et al. "Incorporating medical code descriptions for diagnosis prediction in healthcare." BMC medical informatics and decision making 19.6 (2019): 1-13.	2019	Electronic health records	Classification	Heart failur	Location based and graph-based attention	None
Meng, James, and Ruiming Xing. "Inside the “black box”: Embedding clinical knowledge in data-driven machine learning for heart disease diagnosis." Cardiovascular Digital Health Journal 3.6 (2022): 276-288.	2022	Electronic health records	Classification	Heart diseases	Guideline	Expert-based
Xiao, Ran, et al. "Integrating multimodal information in machine learning for classifying acute myocardial infarction." Physiological Measurement 44.4 (2023): 044002.	2023	ECG	Classification	Acute myocardial infarction	SHAP	Literature-based
Janik, Adrianna, et al. "Interpretability of a deep learning model in the application of cardiac MRI segmentation with an ACDC challenge dataset." Medical Imaging 2021: Image Processing. Vol. 11596. SPIE, 2021.	2021	CMR	Segmentation	Anatomic	Testing with concept activation vectors	None
Beetz, Marcel, et al. "Interpretable cardiac anatomy modeling using variational mesh autoencoders." Frontiers in Cardiovascular Medicine 9 (2022): 983868.	2022	CMR	Classification	Myocardial infarction	VAE’s latent space	Proxy-based
Chen, Peipei, et al. "Interpretable clinical prediction via attention-based neural network." BMC Medical Informatics and Decision Making 20.3 (2020): 1-9.	2020	Electronic health records	Classification	Heart failure	Attention-based neural network	Literature-based
Zhang, Dongdong, et al. "Interpretable deep learning for automatic diagnosis of 12-lead electrocardiogram." Iscience 24.4 (2021).	2021	ECG	Classification	Arrhythmia	SHAP	Literature-based
Duffy, Grant, et al. "Interpretable deep learning prediction of 3d assessment of cardiac function." Pacific Symposium on BiocomputIng 2022. 2021.	2022	Echocardiogram	Regression	Left ventricle ejection fraction	Depth map	Expert-based
González, Sergio, et al. "Interpretable estimation of the risk of heart failure hospitalization from a 30-second electrocardiogram." 2022 E-Health and Bioengineering Conference (EHB). IEEE, 2022.	2022	ECG	Classification	Heart failur	SHAP	Literature-based
Peng, Shengxian, et al. "Interpretable machine learning for 28-day all-cause in-hospital mortality prediction in critically ill patients with heart failure combined with hypertension: A retrospective cohort study based on medical information mart for intensive care database-IV and eICU databases." Frontiers in cardiovascular medicine 9 (2022): 994359.	2022	Electronic health records	Classification	28-day all-cause in hospital mortality for HF	SHAP, DALEX	Literature-based
Haque, Anamul, et al. "Interpretable machine learning predicts cardiac resynchronization therapy responses from personalized biochemical and biomechanical features." BMC Medical Informatics and Decision Making 22.1 (2022): 282.	2022	Electronic health records	Classification	Cardiac resynchronization therapy	SHAP and LIME	Literature-based
Ly, Buntheng, et al. "Interpretable Prediction of Post-Infarct Ventricular Arrhythmia Using Graph Convolutional Network." International Workshop on Statistical Atlases and Computational Models of the Heart. Cham: Springer Nature Switzerland, 2022.	2023	Computed tomography	Classification	Ventricular Arrhythmia	LIME and Integrated gradients	None
Ragnarsdottir, Hanna, et al. "Interpretable prediction of pulmonary hypertension in newborns using echocardiograms." DAGM German Conference on Pattern Recognition. Cham: Springer International Publishing, 2022.	2022	Echocardiogram	Classification	Pulmonary Hypertension	Grad-CAM	Literature-based
Singh, Prateek, and Ambalika Sharma. "Interpretation and Classification of Arrhythmia using Deep Convolutional Network." IEEE Transactions on Instrumentation and Measurement 71 (2022): 1-12.	2022	ECG	Classification	Arrhythmia	SHAP, LIME, Grad-CAM	Proxy-based (fail to interprt the model)
Apama, C., P. Rohini, and V. Pandiyarasan. "Interpretation of ResNet50 model for MI related cardiac events using Explainable Grad-CAM approach." Current Directions in Biomedical Engineering. Vol. 8. No. 2. De Gruyter, 2022.	2022	ECG	Classification	Myocardial infarction	Grad-CAM	None
Vijayarangan, Sricharan, et al. "Interpreting deep neural networks for single-lead ECG arrhythmia classification." 2020 42nd Annual International Conference of the IEEE Engineering in Medicine & Biology Society (EMBC). IEEE, 2020.	2020	ECG	Classification	Arrhythmia	Grad-CAM	Literature-based
Zhang, Xianli, et al. "KnowRisk: an interpretable knowledge-guided model for disease risk prediction." 2019 IEEE International Conference on Data Mining (ICDM). IEEE, 2019.	2019	Electronic health records	Classification	Heart failur	Attention vectors	Proxy-based, Expert-based
Lee, Hyeonjeong, and Miyoung Shin. "Learning explainable time-morphology patterns for automatic arrhythmia classification from short single-lead ECGs." Sensors 21.13 (2021): 4331.	2021	ECG	Classification	Arrhythmia	Grad-CAM	None
Biffi, Carlo, et al. "Learning interpretable anatomical features through deep generative models: Application to cardiac remodeling." Medical Image Computing and Computer Assisted Intervention–MICCAI 2018: 21st International Conference, Granada, Spain, September 16-20, 2018, Proceedings, Part II 11. Springer International Publishing, 2018.	2018	CMR	Classification	Heart pathologies	Navigation in the latent space	None
Sammani, Arjan, et al. "Life-threatening ventricular arrhythmia prediction in patients with dilated cardiomyopathy using explainable electrocardiogram-based deep neural networks." Europace 24.10 (2022): 1645-1654.	2022	ECG	Regression	Ventricular arrhythmia prediction	Variational autoencoders visualization	Literature-based
Le, Khiem H., et al. "Lightx3ecg: A lightweight and explainable deep learning system for 3-lead electrocardiogram classification." Biomedical Signal Processing and Control 85 (2023): 104963.	2023	ECG	Classification	Heart diseases	Grad-CAM, SHAP	Proxy-based (Sanity check)
Wu, Zi-Wen, et al. "Machine learning algorithms to automate differentiating cardiac amyloidosis from hypertrophic cardiomyopathy." The International Journal of Cardiovascular Imaging 39.2 (2023): 339-348.	2023	Electronic health records	Classification	Cardiac amyloidosis vs hypertrophic cardiomyopathy	Information gain	Literature-based
Alabed, Samer, et al. "Machine learning cardiac-MRI features predict mortality in newly diagnosed pulmonary arterial hypertension." European Heart Journal-Digital Health 3.2 (2022): 265-275.	2022	CMR	Regression	Pulmonary arterial hypertension	Multilinear principal component analysis	Literature-based
Tamarappoo, Balaji K., et al. "Machine learning integration of circulating and imaging biomarkers for explainable patient-specific prediction of cardiac events: A prospective study." Atherosclerosis 318 (2021): 76-82.	2021	Computed tomography , Electronic health records	Classification	Cardiac events	XGBoost tree	Literature-based
Karri, Roshan, et al. "Machine learning outperforms existing clinical scoring tools in the prediction of postoperative atrial fibrillation during intensive care unit admission after cardiac surgery." Heart, Lung and Circulation 30.12 (2021): 1929-1937.	2021	Electronic health records	Classification	Postoperative atrial fibrillation	SHAP	Proxy-based (logistic regression coefficients)
Oliveira, Mariana, et al. "Machine learning prediction of mortality in Acute Myocardial Infarction." BMC Medical Informatics and Decision Making 23.1 (2023): 1-16.	2023	ECG	Classification	Acute myocardial infarction	SHAP	Literature-based
Hu, Lien-Hsin, et al. "Machine learning predicts per-vessel early coronary revascularization after fast myocardial perfusion SPECT: results from multicentre REFINE SPECT registry." European Heart Journal-Cardiovascular Imaging 21.5 (2020): 549-559.	2020	Electronic health records and Myocardial Perfusion Imaging	Classification	Per-vessel early coronary revascularization	Information gain	None
Hamatani, Yasuhiro, et al. "Machine learning risk prediction for incident heart failure in patients with atrial fibrillation." JACC: Asia 2.6 (2022): 706-716.	2022	Echocardiogram, X-ray and Electronic health records	Classification	Heart failure	SHAP	Literature-based
Commandeur, Frederic, et al. "Machine learning to predict the long-term risk of myocardial infarction and cardiac death based on clinical risk, coronary calcium, and epicardial adipose tissue: a prospective study." Cardiovascular research 116.14 (2020): 2216-2225.	2020	Electronic health records and Computed tomography	Regression	Myocardial infarction	XGBoost tree	None
Wang, Qi, et al. "Machine learning‐based risk prediction of malignant arrhythmia in hospitalized patients with heart failure." ESC Heart Failure 8.6 (2021): 5363-5371.	2021	Electronic health records	Classification	Malignant arrhythmia	LASSO regularization	Literature-based
Schrutka, Lore, et al. "Machine learning-derived electrocardiographic algorithm for the detection of cardiac amyloidosis." Heart 108.14 (2022): 1137-1147.	2021	Electrocardiographic Imaging, ECG	Clustering	Cardiac amyloidosis	Mean ventricular potential maps.	Literature-based
Abraham, Vivek Mathew, et al. "Machine-learning models predict 30-day mortality, cardiovascular complications, and respiratory complications after aseptic revision total joint arthroplasty." Clinical Orthopaedics and Related Research® (2022): 10-1097.	2022	Electronic health records	Classification	Predict 30-day mortality, cardiovascular complications, and respiratory complications	SHAP	None
Li, Rui, et al. "Marrying medical domain knowledge with deep learning on electronic health records: a deep visual analytics approach." Journal of medical Internet research 22.9 (2020): e20645.	2020	Electronic health records	Classification	Heart failur	If then rules	Expert-based
Lagopoulos, Athanasios, and Dimitrios Hristu-Varsakelis. "Measuring the left ventricular ejection fraction using geometric features." 2022 IEEE 35th International Symposium on Computer-Based Medical Systems (CBMS). IEEE, 2022.	2022	Echocardiogram	Regression	Left ventricle ejection fraction	SHAP	None
Sakai, Akira, et al. "Medical professional enhancement using explainable artificial intelligence in fetal cardiac ultrasound screening." Biomedicines 10.3 (2022): 551.	2022	Ultrasound	Classification	Fetal cardiac ultrasound screening	Graph chart diagram	Proxy-based
Hong, Shenda, et al. "MINA: multilevel knowledge-guided attention for modeling electrocardiography signals. " arXiv preprint arXiv:1905.11333 (2019).	2019	ECG	Classification	Atrial fibrillation	MultIlevel knowledge-guided attention networks	Literature-based
Kukar, Matjaž, Igor Kononenko, and Ciril Grošelj. "Modern parameterization and explanation techniques in diagnostic decision support system: A case study in diagnostics of coronary artery disease." Artificial intelligence in medicine 52.2 (2011): 77-90.	2011	ECG and Electronic health records	Classification	Coronary artery disease	If then rules	Expert-based
Beetz, Marcel, Abhirup Banerjee, and Vicente Grau. "Multi-domain variational autoencoders for combined modeling of MRI-based biventricular anatomy and ECG-based cardiac electrophysiology." Frontiers in physiology 13 (2022): 886723.	2022	ECG and CMR	Regression	Biventricular anatomy	Latent space	None
Wickramasinghe, Nima L., and Mohamed Athif. "Multi-label classification of reduced-lead ECGs using an interpretable deep convolutional neural network." Physiological Measurement 43.6 (2022): 064002.	2022	ECG	Classification	Cardiac abnormalities	SHAP	None
Soto, Jessica Torres, et al. "Multimodal deep learning enhances diagnostic precision in left ventricular hypertrophy. " European Heart Journal-Digital Health 3.3 (2022): 380-389.	2022	Echocardiagram and ECG	Classification	Left ventricular hypertrophy	SHAP	None
Goswami, Partha Pratim, et al. "Near perfect classification of cardiac biomarker Troponin-I in human serum assisted by SnS2-CNT composite, explainable ML, and operating-voltage-selection-algorithm." Biosensors and Bioelectronics 220 (2023): 114915.	2023	Electronic health records	Classification	Cardiac biomarker troponin-I	Gini index, SHAP, partial dependence plot and permutation	None
Kucukseymen, Selcuk, et al. "Noncontrast cardiac magnetic resonance imaging predictors of heart failure hospitalization in heart failure with preserved ejection fraction." Journal of Magnetic Resonance Imaging 55.6 (2022): 1812-1825.	2021	CMR and Electronic health records	Classification	Heart failure hospitalization	SHAP	Literature-based
Bodini, Matteo, Massimo W. Rivolta, and Roberto Sassi. "Opening the black box: interpretability of machine learning algorithms in electrocardiography." Philosophical Transactions of the Royal Society A 379.2212 (2021): 20200253.	2021	ECG	Classification	Cardiac abnormalities	Occlusion method and saliency maps	Literature-based
Doborjeh, M., et al. "Personalised Spiking Neural Network Models of Clinical and Environmental Factors to Predict Stroke, Cognitive Computation."	2022	Electronic health records	Classification	Stroke	3D Visualization of interaction	Literature-based
Shin, Seo Jeong, et al. "Predictability of mortality in patients with myocardial injury after noncardiac surgery based on perioperative factors via machine learning: retrospective study." JMIR medical informatics 9.10 (2021): e32771.	2019	Electronic health records	Classification	Mortality	SHAP, XGBoost tree	Literature-based
Brisimi, Theodora S., et al. "Predicting chronic disease hospitalizations from electronic health records: an interpretable classification approach." Proceedings of the IEEE 106.4 (2018): 690-707.	2018	Electronic health records	Classification	Heart disease	K-LRT, a likelihood ratio test-based method, and a Joint Clustering and Classification (JCC)	None
Li, Jili, et al. "Predicting mortality in intensive care unit patients with heart failure using an interpretable machine learning model: retrospective cohort study." Journal of Medical Internet Research 24.8 (2022): e38082.	2022	Electronic health records	Classification	Heart failure mortality in ICU	SHAP	Literature-based
Chen, Shiyu, et al. "Predicting Six-Month Re-Admission Risk in Heart Failure Patients Using Multiple Machine Learning Methods: A Study Based on the Chinese Heart Failure Population Database." Journal of Clinical Medicine 12.3 (2023): 870.	2022	Electronic health records	Classification	Heart failur	Nomogram	Literature-based
Sun, Run, et al. "Prediction of 30-day mortality in heart failure patients with hypoxic hepatitis: Development and external validation of an interpretable machine learning model." Frontiers in Cardiovascular Medicine 9 (2022): 1035675.	2022	Electronic health records	Classification	30-day mortality in heart failure patients with hypoxic hepatitis	SHAP, LIME and Partial Dependence Plot	Literature-based
Hong, Liang, et al. "Prediction of low cardiac output syndrome in patients following cardiac surgery using machine learning." Frontiers in Medicine 9 (2022): 973147.	2022	Electronic health records	Classification	Low cardiac output syndrome	SHAP and LIME	Literature-based
Wu, Zhaoyu, et al. "Prediction of preoperative in-hospital mortality rate in patients with acute aortic dissection by machine learning: a two-centre, retrospective cohort study." BMJ open 13.4 (2023): e066782.	2022	Electronic health records	Classification	Aortic dissection	SHAP, XGBoost tree	Literature-based
Ukil, Arijit, Leandro Marin, and Antonio J. Jara. "Priv-Aug-Shap-ECGResNet: Privacy Preserving Shapley-Value Attributed Augmented Resnet for Practical Single-Lead Electrocardiogram Classification." ICASSP 2023-2023 IEEE International Conference on Acoustics, Speech and Signal Processing (ICASSP). IEEE, 2023.	2023	ECG	Classification	Myocardial infraction	SHAP	None
Saito, Yuki, et al. "Quantitative estimation of pulmonary artery wedge pressure from chest radiographs by a regression convolutional neural network." Heart and Vessels 37.8 (2022): 1387-1394.	2022	X-ray	Regression	Pulmonary artery wedge pressure	Regression activation map	Literature-based
Valvano, Gabriele, Andrea Leo, and Sotirios A. Tsaftaris. "Regularizing disentangled representations with anatomical temporal consistency." Biomedical Image Synthesis and Simulation. Academic Press, 2022. 325-346.	2022	CMR	Segmentation	Anatomic	Decomposition Network (SDNet	None
Kwon, Bum Chul, et al. "Retainvis: Visual analytics with interpretable and interactive recurrent neural networks on electronic medical records." IEEE transactions on visualization and computer graphics 25.1 (2018): 299-309.	2019	Electronic health records	Classification	Heart failure	Attention mechanism, If then rules	Expert-based
Tong, Qianqian, et al. "RIANet: Recurrent interleaved attention network for cardiac MRI segmentation." Computers in biology and medicine 109 (2019): 290-302.	2019	CMR	Segmentation	Cardiac structure	Guided backpropagation	Literature-based
Vazquez, Blanca, et al. "Risk markers by sex for in-hospital mortality in patients with acute coronary syndrome: a machine learning approach." Informatics in Medicine Unlocked 27 (2021): 100791.	2021	Electronic health records	Classification	Hospital mortality	SHAP	Expert-based, Proxy-based and literature-based
Sun, Jesse, et al. "Saunet: Shape attentive u-net for interpretable medical image segmentation." Medical Image Computing and Computer Assisted Intervention–MICCAI 2020: 23rd International Conference, Lima, Peru, October 4–8, 2020, Proceedings, Part IV 23. Springer International Publishing, 2020.	2020	CMR	Segmentation	Anatomic	Shape Attentive U-Net (SAUNet)	None
Niu, Jiahe, et al. "The prognostic value of intraoperative HRV during anesthesia in patients presenting for non-cardiac surgery." BMC anesthesiology 23.1 (2023): 1-10.	2023	Electronic health records	Classification	Mortality	SHAP	Literature-based
Pieszko, Konrad, et al. "Time and event-specific deep learning for personalized risk assessment after cardiac perfusion imaging." NPJ Digital Medicine 6.1 (2023): 78.	2023	Myocardial Perfusion Imaging and Electronic health records	Classification	Time to events	SHAP	None
Ovalle-Magallanes, Emmanuel, et al. "Transfer learning for stenosis detection in X-ray coronary angiography." Mathematics 8.9 (2020): 1510.	2020	X-ray	Classification	Stenosis detection	Grad-CAM	None
Nguyen, Minh B., et al. "Understanding complex interactions in pediatric diastolic function assessment." Journal of the American Society of Echocardiography 35.8 (2022): 868-877.	2022	Echocardiogram	Regression	Left ventricular diastolic dysfunction	Random forest	None
Lu, Shuyu, et al. "Understanding heart failure patients EHR clinical features via SHAP interpretation of tree-based machine learning model predictions." AMIA Annual Symposium Proceedings. Vol. 2021. American Medical Informatics Association, 2021.	2021	Electronic health records	Classification	Heart failure	SHAP	Literature-based
Qu, Yanji, et al. "Using innovative machine learning methods to screen and identify predictors of congenital heart diseases." Frontiers in Cardiovascular Medicine 8 (2022): 797002.	2022	Ultrasound and Echocardiogram	Classification	Congenital heart diseases	Explainable BoostingMachine	Literature-based
Portella, Julio J., et al. "Using machine learning to identify organ system specific limitations to exercise via cardiopulmonary exercise testing." IEEE Journal of Biomedical and Health Informatics 26.8 (2022): 4228-4237.	2022	ECG	Classification	Primary pulmonary, cardiac, and other system limitations detection	SHAP	Literature-based
Nankani, Deepankar, and Rashmi Dutta Baruah. "Ventricular Arrhythmia Classification and Interpretation Using Residual Neural Network with Guided Backpropagation." TENCON 2021-2021 IEEE Region 10 Conference (TENCON). IEEE, 2021.	2021	ECG	Classification	Ventricular arrhythmia	Guided Backpropagation	None
Wu, Chulin, et al. "Vessel-GAN: Angiographic reconstructions from myocardial CT perfusion with explainable generative adversarial networks." Future Generation Computer Systems 130 (2022): 128-139.	2022	Myocardial computed tomography perfusion	Image reconstruction	Myocardial CT perfusion	Vessel-GAN	None
Jiang, Mingfeng, et al. "Visualization deep learning model for automatic arrhythmias classification." Physiological Measurement 43.8 (2022): 085003.	2022	ECG	Classification	Arrhythmia	Grad-CAM++	Literature-based
Yang, Hongxu, et al. "Weakly-supervised learning for catheter segmentation in 3D frustum ultrasound." Computerized Medical Imaging and Graphics 96 (2022): 102037.	2022	CMR	Segmentation	Catheter	Class activation map	None
Guleria, Pratiyush, et al. "XAI framework for cardiovascular disease prediction using classification techniques." Electronics 11.24 (2022): 4086.	2022	Electronic health records	Classification	Cardiovascular Disease	SHAP	None
Yoo, Jungsun, Tae Joon Jun, and Young-Hak Kim. "xECGNet: Fine-tuning attention map within convolutional neural network to improve detection and explainability of concurrent cardiac arrhythmias." Computer Methods and Programs in Biomedicine 208 (2021): 106281.	2021	ECG	Classification	Arrhythmia	Class attention map	Expert-based (cardiologists)
Markov, Nikita, Konstantin Ushenin, and Yakov Bozhko. "A Convolutional Recurrent Model for the Identification of Patients with Atrial Fibrillation Based on Heart Rate Variability Data During Sinus Rhythm." 2023 IEEE Ural-Siberian Conference on Biomedical Engineering, Radioelectronics and Information Technology (USBEREIT). IEEE, 2023.	2023	ECG	Classification	Atrial fibrillation	Grad-CAM ++	Literature-based
Yue, Yaoguan, and Xiangqian Zhu. "Automated coronary artery disease detection using deep learning on ECG datasets." Proceedings of the 2023 3rd International Conference on Bioinformatics and Intelligent Computing. 2023.	2023	ECG	Classification	Coronary artery disease	Grad-CAM	None
Dong, Tim, et al. "Cardiac surgery risk prediction using ensemble machine learning to incorporate legacy risk scores: A benchmarking study." Digital Health 9 (2023): 20552076231187605.	2023	Electronic health records	Classification	Cardiac surgery risk	SHAP	None
Chen, LaiTe, GuoSheng Fu, and ChenYang Jiang. "Deep learning-derived 12-lead electrocardiogram-based genotype prediction for hypertrophic cardiomyopathy: a pilot study." Annals of Medicine 55.1 (2023): 2235564.	2023	ECG	Classification	Hypertrophic cardiomyopathy	Score-CA M	Literature-based
Hu, Yating, et al. "Detection of Paroxysmal Atrial Fibrillation from Dynamic ECG Recordings Based on a Deep Learning Model." Journal of Personalized Medicine 13.5 (2023): 820.	2023	ECG	Classification	Atrial fibrillation	Heatmap	None
Mahajan, Aman, et al. "Development and Validation of a Machine Learning Model to Identify Patients Before Surgery at High Risk for Postoperative Adverse Events." JAMA Network Open 6.7 (2023): e2322285-e2322285.	2023	Electronic health records	Classification	Cardiac and cerebrovascular event	SHAP	None
Decoodt, Pierre, et al. "Hybrid Classical–Quantum Transfer Learning for Cardiomegaly Detection in Chest X-rays." Journal of Imaging 9.7 (2023): 128.	2023	X-ray	Classification	Cardiomegaly	Grad-CAM++	Expert-based
Chen, Chen, et al. "Interpretable hybrid model for an automated patient-wise categorization of hypertensive and normotensive electrocardiogram signals." Computer Methods and Programs in Biomedicine Update 3 (2023): 100097.	2023	ECG	Classification	Hypertensive	LIME	None
Lee, Sang Ho, et al. "Interpretable Machine Learning for Choosing Radiation Dose-volume Constraints on Cardio-pulmonary Substructures Associated with Overall Survival in NRG Oncology RTOG 0617." International Journal of Radiation Oncology* Biology* Physics (2023).	2023	Computed tomography	Classification	Cardiopulmonary substructures	SHAP, partial dependence plot	None
Killian, Michael O., et al. "Prediction of Outcomes After Heart Transplantation in Pediatric Patients Using National Registry Data: Evaluation of Machine Learning Approaches." JMIR cardio 7 (2023): e45352.	2023	Electronic health records	Classification	Heart transplanet rejection prediction	SHAP	Literature-based
Patel, Jayeshkumar, et al. "Predictors of Co-occurring Cardiovascular and Gastrointestinal Disorders among Elderly with Osteoarthritis." Osteoarthritis and Cartilage Open 3.2 (2021): 100148.	2023	Electronic health records	Classification	Cardiovascular diseases	Partial dependence plots, Randome forest	Literature-based
Ding, Zhongao, et al. "Residential greenness and cardiac conduction abnormalities: epidemiological evidence and an explainable machine learning modeling study." Chemosphere 339 (2023): 139671.	2023	Electronic health records, ECG	Classification	Cardiovascular diseases	SHAP, Gradient Boosting Machine	Literature-based
Zhou, Dejia, et al. "Risk prediction of heart failure in patients with ischemic heart disease using network analytics and stacking ensemble learning." BMC Medical Informatics and Decision Making 23.1 (2023): 99.	2023	Electronic health records	Classification	Heart failure	SHAP	None
Stabellini, Nickolas, et al. "Social determinants of health and racial disparities in cardiac events in breast cancer." Journal of the National Comprehensive Cancer Network 21.7 (2023): 705-714.	2023	Electronic health records	Classification	Cardiovascular diseases	SHAP	Literature-based
Miranda, Eka, et al. "Understanding Arteriosclerotic Heart Disease Patients Using Electronic Health Records: A Machine Learning and Shapley Additive exPlanations Approach." Healthcare Informatics Research 29.3 (2023): 228-238.	2023	Electronic health records	Classification	Cardiovascular diseases	SHAP	Literature-based
Lo Iacono, Francesca, et al. "A robust radiomic-based machine learning approach to detect cardiac amyloidosis using cardiac computed tomography." Frontiers in Radiology 3 (2023): 1193046.	2023	Computed tomography	Classification	Cardiac amyloidosis	SHAP	Literature-based
Zeng, Zhihe, et al. "An interpretable machine learning model to predict off-pump coronary artery bypass grafting-associated acute kidney injury." Advances in Clinical and Experimental Medicine: Official Organ Wroclaw Medical University (2023).	2023	Electronic health records	Classification	Off-pump coronary artery bypass	SHAP	Literature-based
Cetin, Irem, et al. "Attri-VAE: Attribute-based interpretable representations of medical images with variational autoencoders." Computerized Medical Imaging and Graphics 104 (2023): 102158.	2023	Electronic health records, ECG, CMR	Classification	Myocardial infarction	Grad-CAM	None
Gao, Shangqi, et al. "BayeSeg: Bayesian Modeling for Medical Image Segmentation with Interpretable Generalizability." arXiv preprint arXiv:2303.01710 (2023).	2023	Computed tomography	Segmentation	Cardiac anatomy	BayeSeg	None
Huang, Ziyi, et al. "Cardiac Adipose Tissue Segmentation via Image-Level Annotations." IEEE Journal of Biomedical and Health Informatics (2023).	2023	Optical coherence tomography	Segmentation	Cardiac adipose	Class activation map	None
Sangha, Veer, et al. "Detection of left ventricular systolic dysfunction from electrocardiographic images." Circulation 148.9 (2023): 765-777.	2023	ECG	Classification	Left ventricular systolic dysfunction	Grad-CAM	None
Watanabe, Akino, et al. "Improving disease classification performance and explainability of deep learning models in radiology with heatmap generators." Frontiers in Radiology 2 (2022): 991683.	2022	X-ray	Classification	Congestive heart failure	DeconvNet, eye-gaze, guided back-propagation	None
Rauf, Amer, et al. "Predicting stroke and mortality in mitral stenosis with atrial flutter: A machine learning approach." Annals of Noninvasive Electrocardiology 28.5 (2023): e13078.	2023	Electronic health records	Classification	Stroke	Gradient boosting, Partial dependence plot	Literature-based

## Sheet: Sheet2
XAI evaluation method	Counts
Literature-based	79	37.0892
Expert-based	23	10.7981
Proxy-based	27	12.6761
None	92	43.1925
	221
